# Supplementary material for: Unexpected Salt/Cocrystal Polymorphism of the Ketoprofen–Lysine System: Discovery of a New Ketoprofen–l-Lysine Salt Polymorph with Different Physicochemical and Pharmacokinetic Properties
Source: Pharmaceuticals (Basel). 2021 Jun 10;14(6):555. doi: 10.3390/ph14060555 (PMC8230491; doi:10.3390/ph14060555)
Supplement: Supplementary file 1 [file pharmaceuticals-14-00555-s001.zip]

Archive with 1 entries (1 files):
- pharmaceuticals-1240671-supplementary.pdf
